# Supplementary material for: Effects of Different Fertilization Patterns on the Content of Quality Indices and the Formation of Aroma Characteristics of Tea Leaves
Source: Foods. 2025 Sep 13;14(18):3194. doi: 10.3390/foods14183194 (PMC12469374; doi:10.3390/foods14183194)
Supplement: Supplementary file 1 [file foods-14-03194-s001.zip]

Archive with 1 entries (1 files):
- foods-3798669-supplementary.xlsx
