# Supplementary material for: Effects of Different Fertilization Patterns on the Content of Quality Indices and the Formation of Aroma Characteristics of Tea Leaves
Source: Foods. 2025 Sep 13;14(18):3194. doi: 10.3390/foods14183194 (PMC12469374; doi:10.3390/foods14183194)
Supplement: Supplementary file 1 [file foods-14-03194-s001.zip › foods-3798669-supplementary.xlsx]

## Sheet: Supplementary Data Table S1
Index	CAS	Retention time	Class I	Compounds	CF-1	CF-2	CF-3	COF-1	COF-2	COF-3	OF-1	OF-2	OF-3
1	112-95-8	31.7765	Hydrocarbons	Eicosane	151586	206936	301519	301337	319803	281342	333538	156320	389050
2	504-96-1	39.3269	Terpenoids	Neophytadiene	182048	56088.5	74099.5	76304.5	70782	61457	80562	49110	75673
3	77-68-9	24.7625	Ester	Propanoic acid, 2-methyl-, 3-hydroxy-2,2,4-trimethylpentyl ester	606279	726648	699354	848445	944476	880082	1730902	798870	854082
4	107-52-8	39.3851	Hydrocarbons	Hexasiloxane, tetradecamethyl-	41302	83596	167700	96185.5	139580	102840	145644	287994	195126
5	3891-99-4	29.0268	Hydrocarbons	2,6,10-Trimethyltridecane	94506	259628	313488	190794	220695	231236	246934	97889.5	156512
6	4313-03-5	11.9066	Aldehyde	2,4-Heptadienal, (E,E)-	969706	564850	184360	76958	739168	694950	1.5475e+06	892412	483756
7	629-59-4	24.9181	Hydrocarbons	Tetradecane	327688	632874	369878	450612	446528	400228	656006	294674	464632
8	629-92-5	31.834	Hydrocarbons	Nonadecane	589020	904736	802490	756061	735740	483276	706618	330052	831412
9	13475-75-7	33.6352	Hydrocarbons	Pentadecane, 8-hexyl-	118744	217748	233958	252107	174485	150569	238332	106307	338080
10	1560-78-7	29.1406	Hydrocarbons	2-Methyltetracosane	73719.5	131064	105962	215829	193872	190346	292967	77357	229726
11	36431-72-8	23.2354	Terpenoids	1-Oxaspiro[4.5]dec-6-ene, 2,6,10,10-tetramethyl-	41708	43367	0	99053	105195	17474	269433	74330	0
12	39028-58-5	18.2477	Heterocyclic compound	(3R,6S)-2,2,6-Trimethyl-6-vinyltetrahydro-2H-pyran-3-ol	156212	88029	256864	0	0	0	514368	255169	90660
13	541-05-9	10.1885	Hydrocarbons	Cyclotrisiloxane, hexamethyl-	66746	51913	73282	364486	273124	103880	1030362	326663	114909
14	629-78-7	33.3864	Hydrocarbons	Heptadecane	0	0	0	387051	410019	415952	254386	150187	472524
15	100-51-6	12.9992	Alcohol	Benzyl alcohol	484197	472306	735157	1282784	578069	744095	3196983	1614823	892051
16	100-52-7	10.299	Aldehyde	Benzaldehyde	1280633	606772	865216	2176851	1852341	658215	2350258	1100988	647190
17	106-24-1	21.1208	Terpenoids	Geraniol	7189922	8146329	7985582	8854656	8573544	7700810	18803062	8768829	8846943
18	106-25-2	20.1798	Terpenoids	2,6-Octadien-1-ol, 3,7-dimethyl-, (Z)-	115532	128771	143511	183317	228904	148336	444737	186131	151113
19	110-38-3	26.0288	Ester	Decanoic acid, ethyl ester	3150883	3769653	2832023	3079562	3406960	3202085	7286272	3368975	4029320
20	110-93-0	11.1264	Ketone	5-Hepten-2-one, 6-methyl-	364670	574271	334517	1462793	1199425	380907	4172288	1413081	522545
21	111-70-6	10.6218	Alcohol	1-Heptanol	50679	42186	39569	118030	128987	25446	317936	126622	86041
22	112-31-2	19.5372	Aldehyde	Decanal	469637	669419	738602	1034706	1606819	1003141	2828173	1135820	1055749
23	112-40-3	19.3982	Hydrocarbons	Dodecane	110044	223001	117603	206676	160345	76619	365247	137343	63109
24	116-26-7	19.1838	Terpenoids	1,3-Cyclohexadiene-1-carboxaldehyde, 2,6,6-trimethyl-	493355	711373	521155	727112	918465	490488	2119967	904684	461402
25	119-36-8	18.9264	Ester	Methyl salicylate	732315	912944	1017954	1867744	1769840	1113971	2562172	956278	1449967
26	122-78-1	13.2898	Aldehyde	Benzeneacetaldehyde	367249	218685	429078	253867	556213	199400	798656	472064	277597
27	124-13-0	11.8392	Aldehyde	Octanal	234945	311706	180884	276978	307388	195528	2356658	317503	333672
28	127-41-3	26.8188	Terpenoids	.alpha.-Ionone	219842	309853	326357	373856	384735	309026	614393	245682	316076
29	16729-01-4	29.8472	Terpenoids	1-Isopropyl-4,7-dimethyl-1,2,3,5,6,8a-hexahydronaphthalene	207224	261613	308688	242406	285143	256687	406408	186858	346956
30	17092-92-1	29.9516	Terpenoids	2(4H)-Benzofuranone, 5,6,7,7a-tetrahydro-4,4,7a-trimethyl-, (R)-	339303	480089	514413	509541	509398	464090	625397	355247	629632
31	21391-99-1	30.4956	Terpenoids	.alpha.-Calacorene	225786	267505	382993	293783	324204	314064	415417	209660	455429
32	2167-14-8	13.4926	Aldehyde	1H-Pyrrole-2-carboxaldehyde, 1-ethyl-	1618361	1801995	1240133	1934325	2396794	1700227	2657049	851479	1088575
33	23267-57-4	28.6816	Terpenoids	3-Buten-2-one, 4-(2,2,6-trimethyl-7-oxabicyclo[4.1.0]hept-1-yl)-	238477	296154	317649	318271	338523	342107	493901	239431	418997
34	25152-85-6	31.379	Ester	3-Hexen-1-ol, benzoate, (Z)-	175386	193256	254521	125947	234423	240911	285352	107507	299730
35	26456-76-8	10.6962	Hydrocarbons	2-Hexene, 3,5,5-trimethyl-	73204	77327	33480	159466	110375	28270	501263	94616	65895
36	29957-43-5	15.6946	Alcohol	1,5,7-Octatrien-3-ol, 3,7-dimethyl-	1002729	0	1481207	5763430	9161182	1437265	18738096	3157796	672005
37	30316-36-0	24.6154	Aromatics	Naphthalene, 1,2,3,4-tetrahydro-1,6,8-trimethyl-	52571	73589	79761	114419	112668	72172	197499	85349	94111
38	3391-86-4	10.972	Alcohol	1-Octen-3-ol	124230	158828	116812	319336	282437	89240	1187977	366959	201988
39	34995-77-2	15.0376	Heterocyclic compound	trans-Linalool oxide (furanoid)	1218661	1844832	1549722	2609301	3267871	1730028	8211149	3184650	1062003
40	3782-85-2	33.4102	other	2,6-Dihydroxybenzoic acid, 3TMS derivative	246755	319638	1219984	791824	1079489	601391	746573	569153	1523397
41	38284-27-4	15.3172	Ketone	3,5-Octadien-2-one	139130	108933	166132	418624	402544	137465	1015791	368742	396468
42	3879-26-3	27.6556	Terpenoids	5,9-Undecadien-2-one, 6,10-dimethyl-, (Z)-	652983	775787	800161	767473	803578	801767	1442554	674287	932771
43	40716-66-3	31.126	Terpenoids	1,6,10-Dodecatrien-3-ol, 3,7,11-trimethyl-, (E)-	1508378	1629936	1867670	1167249	1302086	1638339	1895565	945349	1992339
44	432-25-7	19.9168	Terpenoids	1-Cyclohexene-1-carboxaldehyde, 2,6,6-trimethyl-	926163	1224948	881296	1339522	1554311	1045592	3494461	1505992	781072
45	488-10-8	25.8502	Ketone	2-Cyclopenten-1-one, 3-methyl-2-(2-pentenyl)-, (Z)-	247504	291132	374042	329112	320964	260272	607535	226546	340281
46	502-69-2	38.8786	Terpenoids	2-Pentadecanone, 6,10,14-trimethyl-	207662	98373	165532	118310	158207	125260	149555	103423	304661
47	541-02-6	17.2473	Hydrocarbons	Cyclopentasiloxane, decamethyl-	258513	472663	341140	464161	429738	362227	833871	413160	241197
48	556-67-2	20.1057	Hydrocarbons	Cyclotetrasiloxane, octamethyl-	11614	102632	51916	871866	1.06978e+06	546436	40421	121886	43954
49	5989-33-3	14.4224	Alcohol	2-Furanmethanol, 5-ethenyltetrahydro-.alpha.,.alpha.,5-trimethyl-, cis-	1084238	1151584	1047859	2939758	3326429	1123352	8332973	2836147	1094791
50	66-25-1	4.6178	Aldehyde	Hexanal	380487	289666	243826	291057	265305	175946	5144482	2013065	262194
51	66552-97-4	47.538	Aromatics	2-Isopropyl-10-methylphenanthrene	99782	37462	34155	34240	40562	42637	51148	27795	39532
52	6846-50-0	31.9028	Ester	2,2,4-Trimethyl-1,3-pentanediol diisobutyrate	591431	912788	916433	831562	824782	868997	1005180	538173	1015269
53	77-53-2	32.4446	Terpenoids	Cedrol	253448	316575	378875	256486	306806	290900	378715	201894	460775
54	78-70-6	15.5836	Terpenoids	Linalool	1925754	4421966	2184466	6461223	5388414	2644252	13216778	4736098	1945745
55	83406-41-1	29.7438	Terpenoids	1,8(2H,5H)-Naphthalenedione, hexahydro-8a-methyl-, cis-	438932	478514	527317	458090	564837	624807	704923	351992	678400
56	91-57-6	22.974	Aromatics	Naphthalene, 2-methyl-	0	0	0	80734.5	119942	52620	33314	15624	0
57	100-41-4	6.3835	Aromatics	Ethylbenzene	86646	161719	87359	95774	153894	87363	0	0	0
58	104-76-7	12.845	Alcohol	1-Hexanol, 2-ethyl-	167237	279504	209906	471814	0	188264	0	0	0
59	10468-64-1	16.8882	other	Benzene, 1-isocyano-2-methyl-	0	0	0	645489	485313	303634	1002783	191015	362539
60	10482-56-1	19.0667	Terpenoids	L-.alpha.-Terpineol	296983	329967	875437	1140757	644525	437703	0	0	0
61	1072-83-9	14.052	Heterocyclic compound	Ethanone, 1-(1H-pyrrol-2-yl)-	119336	132293	115794	490829	547386	107685	0	0	0
62	108-88-3	3.681	Aromatics	Toluene	33413	20993	30728	20405	0	0	0	0	0
63	111-71-7	7.91675	Aldehyde	Heptanal	113769	90868	78822	102782	99745	68361	0	0	0
64	141-79-7	4.48425	Ketone	3-Penten-2-one, 4-methyl-	99780	71976	28374	26749	55602	51282	0	0	0
65	1560-89-0	34.3708	Hydrocarbons	Heptadecane, 2-methyl-	127133	167224	220625	88639	116519	182519	110508	39965	197702
66	25524-95-2	28.8275	Ester	2H-Pyran-2-one, tetrahydro-6-(2-pentenyl)-, (Z)-	200155	235935	370773	219603	254364	247415	482014	221633	407470
67	481-34-5	33.4813	Terpenoids	.alpha.-Cadinol	112949	159000	0	0	0	0	140823	60222	0
68	5392-40-5	21.6905	Terpenoids	Citral	233713	203314	241136	158564	279899	273531	651995	316342	312578
69	57283-79-1	17.1322	Ketone	(R,S)-5-Ethyl-6-methyl-3E-hepten-2-one	107838	0	120301	316268	312445	142037	854110	238962	135736
70	60-12-8	15.537	Alcohol	Phenylethyl Alcohol	643292	809926	808049	607182	1243731	970850	0	0	0
71	617-92-5	4.82975	Heterocyclic compound	1H-Pyrrole, 1-ethyl-	76195	88511	29372	103902	151034	48376	0	0	0
72	620-23-5	14.6762	Aldehyde	Benzaldehyde, 3-methyl-	62779	110784	45847	0	0	0	238462	62839	59175
73	6380-24-1	26.126	Aromatics	Benzene, 1,2-dimethoxy-4-propenyl-, (Z)-	41238	51451	88264	0	0	0	131903	47571	78300
74	71-41-0	3.7615	Alcohol	1-Pentanol	87890	105019	83735	184045	110410	112169	0	0	0
75	84-69-5	39.2272	Ester	1,2-Benzenedicarboxylic acid, bis(2-methylpropyl) ester	50918	21793	44720	0	0	0	81536	25430	44196
76	88552-98-1	25.5215	Ester	Hexanoic acid, 4-hexen-1-yl ester	118615	155994	149672	235625	270333	209892	646125	170667	246490
77	90-12-0	22.514	Aromatics	Naphthalene, 1-methyl-	51837	91489	119591	0	0	0	243318	142847	137938
78	95-47-6	6.83633	Aromatics	o-Xylene	239914	274626	83597	0	0	0	0	0	0
79	105-87-3	25.4483	Terpenoids	Geranyl acetate	88079	153568	139988	177428	199406	147682	323611	111324	147698
80	108-38-3	7.55267	Aromatics	Benzene, 1,3-dimethyl-	121306	99595	12416	0	0	0	899576	148523	85980
81	118723-77-6	11.2903	Ester	Carbamic acid, N-phenyl-, 1,5-dimethyl-1-vinyl-4-hexenyl ester	356536	381380	247737	0	0	0	0	0	0
82	1189-09-9	23.5557	Terpenoids	trans-Geranic acid methyl ester	0	0	0	91864	115694	60930	238199	73138	47044
83	1212280-79-9	26.968	Terpenoids	(3,8-Dihydroxy-6,9-dimethylidene-2-oxo-3a,4,5,6a,7,8,9a,9b-octahydroazuleno[4,5-b]furan-3-yl)methyl acetate	153645	202253	285808	0	0	0	417110	133756	272696
84	124-19-6	15.7413	Aldehyde	Nonanal	1016753	2407147	1188176	0	0	0	0	0	0
85	128-39-2	29.4837	other	Phenol, 2,6-bis(1,1-dimethylethyl)-	217941	163419	310801	282943	299016	294681	506747	233822	427882
86	150-86-7	45.756	Terpenoids	Phytol	72134	63138	72474	51666	126311	60497	0	0	0
88	17312-75-3	22.7503	Hydrocarbons	Nonane, 5-methyl-5-propyl-	0	0	0	66178.5	152116	8598	0	0	0
89	18402-83-0	17.0263	Ketone	trans-3-Nonen-2-one	0	0	0	0	0	0	344327	112300	46632
90	18675-19-9	23.4147	Alcohol	5-Hexen-1-ol, 2-(2-methyl-1-propenyl)-	68603	48138	98662	0	0	0	143061	66507	79459
91	19465-02-2	12.779	Hydrocarbons	Cyclobutane, 1,2-bis(1-methylethenyl)-, trans-	252528	209664	100756	241475	0	148191	0	0	0
92	20384-05-8	17.3877	Ester	(S,E)-2,5-Dimethyl-4-vinylhexa-2,5-dien-1-yl acetate	82441	0	0	0	0	0	668275	181935	0
93	21399	38.5673	Heterocyclic compound	Caffeine	696889	249519	349680	381206	341244	349059	407256	245868	519382
94	275-51-4	18.5617	Aromatics	Azulene	0	0	0	0	0	0	963361	400854	346961
95	2882-96-4	31.4943	Hydrocarbons	3-methyl-pentadecane	268345	401115	442847	332046	351716	342325	0	0	0
96	35852-46-1	20.4293	Ester	n-Valeric acid cis-3-hexenyl ester	0	0	0	222423	212257	117800	694401	164987	62759
97	41519-23-7	18.8013	Ester	cis-3-Hexenyl iso-butyrate	110292	0	0	0	0	0	1028820	232152	125695
98	4425-82-5	37.0473	Aromatics	9H-Fluorene, 9-methylene-	62501	43501	62408	83035	65508	63040	0	0	0
99	475-20-7	26.4053	Terpenoids	Longifolene	0	0	0	1006446	354581	197631	401330	186081	150798
100	4887-30-3	25.718	Ester	Hexanoic acid, octyl ester	66023	0	42299	209332	200504	150543	0	0	0
101	489-86-1	33.7507	Terpenoids	Guaiol	0	0	0	0	0	0	1102594	594548	1165988
102	50894-66-1	26.6223	Terpenoids	alpha-Funebrene	0	0	0	379648	388301	292694	602655	236919	344977
103	535-77-3	12.63	Terpenoids	Benzene, 1-methyl-3-(1-methylethyl)-	0	0	0	156996	149464	42662	1001694	443058	72359
104	557-48-2	17.5223	Aldehyde	2,6-Nonadienal, (E,Z)-	100179	0	62460	0	0	0	0	0	0
105	57266-86-1	9.983	Aldehyde	2-Heptenal, (Z)-	57762	50213	32897	0	0	0	0	0	0
106	62181-91-3	20.2937	Terpenoids	(1R,3S,4R,5S)-1-Isopropyl-4-methylbicyclo[3.1.0]hexan-3-yl acetate-rel-	55943	65389	134509	0	0	0	490893	161955	42281
107	6596-35-6	28.5513	Aromatics	Anthracene, tetradecahydro-	0	0	0	100265	140534	115639	277932	71613	220893
108	6709-39-3	7.24033	Hydrocarbons	1,5-Heptadiene, 2,6-dimethyl-	13811	14453	34570	0	0	0	0	0	0
109	6728-31-0	7.80133	Aldehyde	4-Heptenal, (Z)-	61767	37058	28334	0	0	0	0	0	0
110	67589-48-4	30.994	Ester	Cyclohexanecarboxylic acid, 4-butyl-, 4-propoxyphenyl ester	179607	243112	305278	337964	336890	352034	0	0	0
111	719-22-2	28.0287	Ketone	2,5-Cyclohexadiene-1,4-dione, 2,6-bis(1,1-dimethylethyl)-	0	0	0	249489	313034	238501	443064	129581	255349
112	74685-29-3	29.139	Hydrocarbons	(E)-9-Icosene	0	0	0	0	0	0	404045	150396	365104
114	84-74-2	41.5873	Ester	Dibutyl phthalate	0	0	0	17946	25933	34794	54811	29947	50106
115	10219-75-7	26.3875	Terpenoids	Longifolene	76808	330364	1735123	0	0	0	0	0	0
116	10236-16-5	45.6555	Terpenoids	2-Hexadecen-1-ol, 3,7,11,15-tetramethyl-, acetate, [R-[R*,R*-(E)]]-	0	0	0	0	0	0	98560	82486	157354
117	1066-42-8	3.489	Alcohol	Silanediol, dimethyl-	0	0	0	4428224	5686617	0	0	0	0
118	1081180	25.2775	Haloalkane	Hexadecane, 1-chloro-	135645	59064	0	0	0	0	391942	176593	232224
119	111-27-3	6.781	Alcohol	1-Hexanol	57637	107681	156559	0	0	0	0	0	0
120	111-87-5	14.4845	Alcohol	1-Octanol	522410	710790	571537	0	0	0	0	0	0
121	112-54-9	26.4725	Aldehyde	Dodecanal	42110	54456	0	0	0	0	171616	42590	96754
122	120-72-9	22.409	Heterocyclic compound	Indole	52447	44492	66746	0	0	0	0	0	0
123	140-11-4	17.858	Ester	Acetic acid, phenylmethyl ester	0	0	0	296418	0	71306	0	0	0
124	141-27-5	21.1535	Terpenoids	2,6-Octadienal, 3,7-dimethyl-, (E)-	178497	90110	165633	0	0	0	0	0	0
125	14296-81-2	12.4355	Hydrocarbons	Cyclohexane, 1,2,4-tris(methylene)-	0	0	0	0	0	0	827151	159186	0
126	14901-07-6	28.595	Terpenoids	3-Buten-2-one, 4-(2,6,6-trimethyl-1-cyclohexen-1-yl)-	1494151	1792707	0	0	0	0	0	0	0
127	1576-95-0	3.817	Alcohol	2-Penten-1-ol, (Z)-	82443	66607	63555	0	0	0	0	0	0
129	15869-95-1	30.8315	Hydrocarbons	4,4-Dimethyl octane	0	0	0	125967	154037	0	153244	0	187116
131	1786-08-9	17.5435	Terpenoids	2H-Pyran, 3,6-dihydro-4-methyl-2-(2-methyl-1-propenyl)-	0	0	0	185006	256154	0	681456	0	0
132	1795-16-0	33.934	Hydrocarbons	Cyclohexane, decyl-	0	0	0	237753	359672	263914	333356	169189	572094
133	18295-27-7	22.8425	Haloalkane	Butane, 2-iodo-3-methyl-	0	0	0	0	0	0	41844	21023	0
134	18794-84-8	27.9625	Terpenoids	(E)-.beta.-Farnesene	0	0	0	163702	153891	152339	0	0	0
135	20489-45-6	33.753	Terpenoids	Valerianol	666045	931769	1157196	574433	623432	1016191	0	0	0
136	22258	15.941	Alcohol	Phenylethyl Alcohol	0	0	0	0	0	0	2207621	1027254	929618
137	2463-53-8	17.796	Aldehyde	2-Nonenal	87594	161115	85299	0	0	0	0	0	0
138	24795-35-5	22.067	Terpenoids	2(1H)-Naphthalenone, 3,4,4a,5,6,7,8,8a.alpha.-octahydro-5.alpha.-hydroxy-4a.alpha.,7,7-trimethyl-, acetate	0	0	0	284355	409134	240449	0	0	0
139	25117-32-2	30.605	Hydrocarbons	Tetradecane, 5-methyl-	0	0	0	0	0	0	357361	132340	0
140	2548-87-0	13.9195	Aldehyde	2-Octenal, (E)-	192255	0	81725	0	0	0	0	0	0
141	274-40-8	22.4145	Heterocyclic compound	Indole	0	0	0	0	0	0	122725	50513	78019
142	316249	23.1105	Aldehyde	Pentadecanal-	0	0	0	0	0	0	31331	15624	32691
143	3293-47-8	27.4785	Alcohol	1-Cyclohexene-1-propanol, .alpha.,2,6,6-tetramethyl-	35558	49927	66246	0	0	0	0	0	0
145	359071	30.927	Hydrocarbons	n-Nonylcyclohexane	0	0	0	290459	304028	303163	325940	145611	373321
147	42217-03-8	27.1355	Haloalkane	Behenyl chloride	166323	249235	0	0	0	0	0	0	0
148	4249-12-1	5.841	Hydrocarbons	1,3-Cyclopentadiene, 1,2,5,5-tetramethyl-	132073	154037	92356	0	0	0	0	0	0
149	4312-99-6	10.787	Ketone	1-Octen-3-one	44779	67120	17392	0	0	0	0	0	0
150	464-17-5	20.3035	Terpenoids	Bicyclo[2.2.1]hept-2-ene, 1,7,7-trimethyl-	0	0	0	195319	225503	98536	0	0	0
151	469-61-4	26.6075	Terpenoids	1H-3a,7-Methanoazulene, 2,3,4,7,8,8a-hexahydro-3,6,8,8-tetramethyl-, [3R-(3.alpha.,3a.beta.,7.beta.,8a.alpha.)]-	192476	330235	314501	0	0	0	0	0	0
152	472-66-2	21.207	Aldehyde	1-Cyclohexene-1-acetaldehyde, 2,6,6-trimethyl-	0	0	0	0	0	0	67299	42272	0
153	495-61-4	27.8625	Terpenoids	.beta.-Bisabolene	105806	157982	206321	0	0	0	0	0	0
155	5113-66-6	30.9905	Terpenoids	2-Cyclohexen-1-one	0	0	0	0	0	0	417074	208694	449821
156	51567-08-9	16.698	Hydrocarbons	Dispiro[2.1.2.4]undecane, 8-methylene-	56079	147144	113095	454075	131529	0	0	0	0
157	527-84-4	12.5645	Terpenoids	o-Cymene	65746	109044	29367	0	0	0	0	0	0
158	53398-85-9	20.401	Ester	cis-3-Hexenyl-.alpha.-methylbutyrate	39882	0	55451	0	0	0	0	0	0
159	53800-02-5	27.761	Ester	Trifluoroacetic acid,n-tridecyl ester	0	0	0	219552	209039	0	0	0	0
160	53939-27-8	17.5745	Aldehyde	9-Tetradecenal, (Z)-	130704	197855	102121	0	0	0	0	0	0
161	544-12-7	6.3445	Alcohol	3-Hexen-1-ol	0	0	0	232149	189113	98262	0	0	0
164	61141-66-0	34.583	Aromatics	1,1'-Biphenyl, 3,4-diethyl-	0	0	0	0	0	0	88068	134564	140371
165	6125-24-2	22.645	other	Benzene, (2-nitroethyl)-	0	0	0	52465	62471	70430	0	0	0
166	629-33-4	6.848	Ester	Formic acid, hexyl ester	0	0	0	635472	411151	146331	0	0	0
167	6378-65-0	25.72	Ester	Hexanoic acid, hexyl ester	0	0	0	0	0	0	359950	55001	147949
168	639-99-6	30.72	Terpenoids	Elemol	0	0	0	0	0	0	339995	136000	287742
169	65080-66-2	21.5055	Aldehyde	Cyclohexanecarboxaldehyde, 3,3-dimethyl-5-oxo-	44687	86774	55553	0	0	0	0	0	0
170	7069-41-2	17.832	Aldehyde	2-Tridecenal, (E)-	0	0	0	0	0	0	737735	264682	212271
171	74685-33-9	28.4425	Hydrocarbons	3-Eicosene, (E)-	193157	302346	279145	0	0	0	0	0	0
173	75853-51-9	18.221	Aldehyde	13-Methyltetradecanal	0	0	0	0	0	0	614404	260734	117474
174	7785-70-8	13.167	Terpenoids	(1R)-2,6,6-Trimethylbicyclo[3.1.1]hept-2-ene	0	0	0	0	0	0	779369	387784	0
175	92618-89-8	22.2695	Terpenoids	Acetic acid, 1,7,7-trimethyl-bicyclo[2.2.1]hept-2-yl ester	0	0	0	16083	0	0	50996	13869	0
176	928-96-1	6.2455	Alcohol	3-Hexen-1-ol, (Z)-	124378	108826	94018	0	0	0	0	0	0
177	939-52-6	14.153	Ketone	.gamma.-Chlorobutyrophenone	0	0	0	0	0	0	547072	131958	165951
179	98-86-2	14.0945	Ketone	Acetophenone	111190	0	106040	0	0	0	0	0	0
182	10208-80-7	29.252	Terpenoids	.alpha.-Muurolene	0	0	0	0	0	0	201145	0	157834
183	10359-41-8	11.91	Terpenoids	Bicyclo[2.2.1]heptane-2,5-diol, 1,7,7-trimethyl-, (2-endo,5-exo)-	0	0	0	455021	633726	90360	0	0	0
185	104-87-0	14.246	Aldehyde	Benzaldehyde, 4-methyl-	54298	62617	0	0	0	0	0	0	0
193	118-65-0	27.875	Terpenoids	Bicyclo[7.2.0]undec-4-ene, 4,11,11-trimethyl-8-methylene-,[1R-(1R*,4Z,9S*)]-	0	0	0	0	0	0	262437	66437	168640
195	120-12-7	37.049	Aromatics	Anthracene	0	0	0	0	0	0	42190	42942	38665
196	1203-08-3	21.027	Ketone	4-(2,6,6-Trimethylcyclohexa-1,3-dienyl)but-3-en-2-one	0	0	0	0	0	0	130295	46556	0
198	123-51-3	3.166	Alcohol	1-Butanol, 3-methyl-	0	0	0	19533	10281	0	0	0	0
203	13151-82-1	30.918	Hydrocarbons	Dodecane, 2-cyclohexyl-	216776	340055	309142	0	0	0	0	0	0
204	13287-24-6	37.884	Hydrocarbons	Nonadecane, 9-methyl-	0	0	0	43548	55452	83416	0	0	0
206	13612-59-4	16.884	Heterocyclic compound	2,4,6-Cycloheptatriene-1-carbonitrile	117846	144850	153740	0	0	0	0	0	0
208	13877-91-3	13.59	Terpenoids	.beta.-Ocimene	0	0	0	0	0	0	1624383	1004941	281503
209	14803-30-6	16.716	Hydrocarbons	Cyclopropane, trimethyl(2-methyl-1-propenylidene)-	0	0	0	0	0	0	1304215	451373	0
212	15306-27-1	27.764	Hydrocarbons	Heptacos-1-ene	0	0	0	0	0	0	283348	84022	199947
214	1561-02-0	35.3	Hydrocarbons	2-Methylhexacosane	151393	54092	98067	0	0	0	0	0	0
217	17312-63-9	22.361	Hydrocarbons	Nonane, 5-butyl-	0	0	0	0	0	0	26248	25005	22276
218	175020-74-3	14.185	Alcohol	4-Isopropylidene-cyclohexanol	65897	82617	0	0	0	0	0	0	0
220	18479-68-0	12.904	Alcohol	3-Cyclohexene-1-ethanol, .beta.,4-dimethyl-	0	0	0	0	0	0	3270154	1263899	0
223	1962-75-0	41.584	Ester	1,4-Dibutyl benzene-1,4-dicarboxylate	40669	28872	45060	0	0	0	0	0	0
224	19754-22-4	26.135	Aromatics	2-Allyl-1,4-dimethoxybenzene	0	0	0	84165	89666	76756	0	0	0
226	21661-97-2	13.996	Aldehyde	cis-7-Decen-1-al	0	0	0	0	0	0	1762577	412616	0
227	21698-46-4	28.018	Terpenoids	(3S,6S)-6-Isopropyl-3-methyl-2-(propan-2-ylidene)-3-vinylcyclohexanone	150008	230090	280988	0	0	0	0	0	0
229	23438-77-9	13.934	Ketone	3,6,6-TRIMETHYL-CYCLOHEX-2-ENONE	0	0	0	280747	390281	0	0	0	0
231	2432-78-2	21.361	Ester	Hexanethioic acid, S-propyl ester	0	0	0	14956	21017	15548	0	0	0
232	2432-79-3	21.362	Ester	Hexanoic acid, thio-, S-butyl ester	0	0	0	0	0	0	33738	10985	0
234	25117-35-5	36.56	Hydrocarbons	Octadecane, 5-methyl-	0	0	0	60350	39517	0	0	0	0
235	270-91-7	22.429	Heterocyclic compound	5H-1-Pyrindine	0	0	0	44271	59487	62182	0	0	0
236	2765-11-9	23.099	Aldehyde	Pentadecanal-	48101	462477	0	0	0	0	0	0	0
239	29050-33-7	12.389	Terpenoids	(+)-4-Carene	0	0	0	0	0	0	137404	271305	33142
240	29135-27-1	17.408	Ester	(+)-cis-Verbenol, acetate	0	0	0	381041	243335	45671	0	0	0
250	36645-68-8	30.8	Alcohol	1,30-Triacontanediol	0	0	0	0	0	0	126200	74497	0
254	38818-55-2	19.708	Terpenoids	Megastigmatrienone	0	0	0	0	0	0	485599	180450	0
255	3886-78-0	16.405	Terpenoids	cis-p-Mentha-2,8-dien-1-ol	0	0	0	0	0	0	177141	71862	18055
256	4017-92-9	19.081	Terpenoids	Bicyclo[4.1.0]heptan-3-ol, 3,7,7-trimethyl-, [1S-(1.alpha.,3.beta.,6.alpha.)]-	0	0	0	0	0	0	1556914	574221	379262
257	4104-56-7	11.33	Hydrocarbons	Cyclohexene, 3-(2-methylpropyl)-	0	0	0	483842	508018	374845	0	0	0
258	432-24-6	16.202	Aldehyde	2-Cyclohexene-1-carboxaldehyde, 2,6,6-trimethyl-	0	0	0	0	0	0	515560	216446	33128
260	4453-90-1	23.035	Heterocyclic compound	1,4-Methanonaphthalene, 1,4-dihydro-	17909	0	31510	0	0	0	0	0	0
262	4668-61-5	22.085	Terpenoids	2(1H)-Naphthalenone, 3,4,4a,5,6,7-hexahydro-1,1,4a-trimethyl-	0	0	0	0	0	0	821544	381844	0
264	489-83-8	28.41	Terpenoids	Guaia-3,9-diene	95300	132092	109878	0	0	0	0	0	0
265	506-33-2	17.628	other	(E)-13-Docosenoic acid	0	0	0	0	0	0	513231	215983	107897
266	51115-63-0	37.813	Ester	Benzoic acid, 2-hydroxy-, 2-methylbutyl ester	0	0	0	33015	0	32675	0	0	0
267	5208-49-1	9.015	Terpenoids	4-Carene, (1S,3R,6R)-(-)-	17063	0	19846	0	0	0	0	0	0
268	52459-90-2	17.732	Ester	1H-Pyrrole-3-carboxylic acid, 2,4-dimethyl-, methyl ester	0	0	0	114037	103293	37278	0	0	0
269	526-73-8	12.408	Aromatics	Benzene, 1,2,3-trimethyl-	0	0	0	87665	103934	0	0	0	0
271	53044-27-2	20.719	other	Phosphonoacetic Acid, 3TMS derivative	0	0	0	0	0	0	261165	124482	153006
272	53934-75-1	13.026	other	N-.alpha.,N-.omega.-Di-cbz-L-arginine	164129	472306	281594	0	0	0	0	0	0
273	53939-28-9	17.62	Aldehyde	cis-11-Hexadecenal	0	0	0	228279	283624	116014	0	0	0
274	544-10-5	4.104	Hydrocarbons	Hexane, 1-chloro-	0	0	0	0	0	0	746553	23945	0
278	5617-41-4	36.792	Hydrocarbons	Heptylcyclohexane	47442	78853	83382	0	0	0	0	0	0
281	56797-40-1	24.994	Aldehyde	7-Hexadecenal, (Z)-	0	0	0	0	0	0	124399	27686	40129
286	60909-28-6	32.866	Terpenoids	10s,11s-Himachala-3(12),4-diene	0	0	0	199186	195675	189828	0	0	0
287	6117-97-1	24.242	Hydrocarbons	Dodecane, 4-methyl-	0	0	0	136445	148586	60107	0	0	0
288	61444-38-0	25.651	Ester	cis-3-Hexenyl cis-3-hexenoate	0	0	0	0	0	0	76429	0	26307
289	62185-54-0	23.978	Hydrocarbons	Nonane, 5-(1-methylpropyl)-	0	0	0	0	0	0	89125	36631	0
296	6728-26-3	6.153	Aldehyde	2-Hexenal, (E)-	180203	70602	0	0	0	0	0	0	0
297	6785-23-5	27.742	Hydrocarbons	Cyclopentane, undecyl-	76673	163282	0	0	0	0	0	0	0
299	68698-59-9	20.941	Ester	trans-2-Hexenyl isovalerate	0	0	0	0	0	0	56978	39954	0
300	69542-91-2	18.197	Alcohol	Cyclohexanol, 2,4-dimethyl-	60788	107679	0	0	0	0	0	0	0
302	72101-07-6	6.277	Ester	Diphosphoric acid, diisooctyl ester	0	0	0	39182	83510	74354	0	0	0
306	74339-52-9	29.149	Ester	Trichloroacetic acid, tetradecyl ester	0	0	0	280903	317543	297734	0	0	0
307	74708-73-9	33.166	Terpenoids	1,4-Methanobenzocyclodecene, 1,2,3,4,4a,5,8,9,12,12a-decahydro-	0	0	0	244437	226615	0	0	0	0
317	91-20-3	18.551	Aromatics	Naphthalene	112836	315068	0	0	0	0	0	0	0
319	91404-82-9	31.735	Terpenoids	3-Methyl-but-2-enoic acid, 1,7,7-trimethyl-bicyclo[2.2.1]hept-2-yl ester	0	0	0	0	0	0	184275	0	190746
323	94-47-3	22.646	Ester	Benzoic acid, 2-phenylethyl ester	0	0	0	0	0	0	83544	14234	69381
